# Supplementary material for: Proteomic Alterations in Follicular Fluid of Human Small Antral Follicles Collected from Polycystic Ovaries—A Pilot Study
Source: Life (Basel). 2022 Mar 8;12(3):391. doi: 10.3390/life12030391 (PMC8954146; doi:10.3390/life12030391)
Supplement: Supplementary file 1 [file life-12-00391-s001.zip]

Archive with 2 entries (2 files):
- supplementary figure S1.pdf
- Supplementary tables S1-S5.xlsx
